# Supplementary material for: Comparison of Mediastinal Metastases of Primary Lung Cancer Versus Extrathoracic Malignancies in Patients Obtained with Endobronchial Ultrasonography-Guided Transbronchial Needle Aspiration Biopsy: A Single-Center Retrospective Study
Source: Medicina (Kaunas). 2026 Apr 10;62(4):727. doi: 10.3390/medicina62040727 (PMC13117326; doi:10.3390/medicina62040727)
Supplement: Supplementary file 1 [file medicina-62-00727-s001.zip]

Archive with 1 entries (1 files):
- medicina-4233167-supplementary.pdf
